# Supplementary material for: Impact of Skeletal Muscle Depletion on Patients with Myelodysplastic Syndrome Treated with Azacitidine
Source: Hematol Rep. 2024 Feb 28;16(1):114–24. doi: 10.3390/hematolrep16010012 (PMC10970390; doi:10.3390/hematolrep16010012)
Supplement: Supplementary file 1 [file hematolrep-16-00012-s001.zip]

Archive with 1 entries (1 files):
- hematolrep-2779303-supplementary.pdf
